# Supplementary material for: Cement-Based Composites Containing Oxidized Graphene Nanoplatelets: Effects on the Mechanical and Electrical Properties
Source: Nanomaterials (Basel). 2023 Feb 27;13(5):901. doi: 10.3390/nano13050901 (PMC10005776; doi:10.3390/nano13050901)
Supplement: Supplementary file 1 [file nanomaterials-13-00901-s001.zip]

Archive with 1 entries (1 files):
- nanomaterials-2208480-supplementary.pdf
